# Supplementary material for: A new species of Jesogammarus from the Iki Island, Japan (Crustacea, Amphipoda, Anisogammaridae)
Source: Zookeys. 2015 Oct 28;(530):15–36. doi: 10.3897/zookeys.530.6063 (PMC4668905; doi:10.3897/zookeys.530.6063)
Supplement: XML Treatment for Jesogammarus (Jesogammarus) ikiensis [file zookeys.530.6063-treatment1.xml]

<!DOCTYPE tp:taxon-treatment
  PUBLIC "-//TaxonX//DTD Taxonomic Treatment Publishing DTD v0 20100105//EN" "tax-treatment-NSO.dtd">
<tp:taxon-treatment xmlns:tp="http://www.plazi.org/taxpub"><tp:treatment-meta><kwd-group><label>Taxon classification</label><kwd><named-content content-type="kingdom">Animalia</named-content></kwd><kwd><named-content content-type="order">Amphipoda</named-content></kwd><kwd><named-content content-type="family">Anisogammaridae</named-content></kwd></kwd-group><mixed-citation publication-type="journal"><person-group><name><surname>Tomikawa</surname><given-names>Ko</given-names></name></person-group><article-title>A new species of <italic><tp:taxon-name><tp:taxon-name-part taxon-name-part-type="genus">Jesogammarus</tp:taxon-name-part></tp:taxon-name></italic> from the Iki Island, Japan (<tp:taxon-name><tp:taxon-name-part taxon-name-part-type="subphylum">Crustacea</tp:taxon-name-part></tp:taxon-name>, <tp:taxon-name><tp:taxon-name-part taxon-name-part-type="order">Amphipoda</tp:taxon-name-part></tp:taxon-name>, <tp:taxon-name><tp:taxon-name-part taxon-name-part-type="family">Anisogammaridae</tp:taxon-name-part></tp:taxon-name>)</article-title><source>Zookeys</source><day>28</day><month>10</month><year>2015</year><volume>2015</volume><issue>530</issue><fpage>15</fpage><lpage>36</lpage><pub-id pub-id-type="doi">10.3897/zookeys.530.6063</pub-id></mixed-citation></tp:treatment-meta><tp:nomenclature><tp:taxon-name>
                        <tp:taxon-name-part taxon-name-part-type="genus">Jesogammarus</tp:taxon-name-part>
                        (<tp:taxon-name-part taxon-name-part-type="subgenus">Jesogammarus</tp:taxon-name-part>)
                        <tp:taxon-name-part taxon-name-part-type="species">ikiensis</tp:taxon-name-part>
                        <object-id xmlns:xlink="http://www.w3.org/1999/xlink" content-type="zoobank" xlink:type="simple">http://zoobank.org/75FDE441-CD57-41C4-B154-1E3D29ECAC3E</object-id>
                        <object-id xmlns:xlink="http://www.w3.org/1999/xlink" content-type="vernacular" xlink:type="simple">New Japanese name: Iki-yokoebi</object-id>
                    </tp:taxon-name><tp:taxon-status xmlns:xlink="http://www.w3.org/1999/xlink" xlink:type="simple">sp. n.</tp:taxon-status><xref ref-type="fig" rid="F3">Figures 3</xref><xref ref-type="fig" rid="F4">, 4</xref><xref ref-type="fig" rid="F5">, 5</xref><xref ref-type="fig" rid="F6">, 6</xref><xref ref-type="fig" rid="F7">, 7</xref><xref ref-type="fig" rid="F8">, 8</xref><xref ref-type="fig" rid="F9">, 9</xref></tp:nomenclature><tp:treatment-sec sec-type="material"><title>Material examined.</title><p>Holotype: <named-content xmlns:xlink="http://www.w3.org/1999/xlink" content-type="dwc:institutional_code" xlink:type="simple">NSMT</named-content>-Cr 24107, male (13.1 mm, 8 slides), river at Ishida (<named-content xmlns:xlink="http://www.w3.org/1999/xlink" content-type="dwc:verbatimCoordinates" xlink:type="simple">33°45'1.7"N, 129°44'33.7"E</named-content>), Iki, Nagasaki Prefecture, Japan, collected by K. Tomikawa and S. Tashiro on 9 March 2012. Paratypes: <named-content xmlns:xlink="http://www.w3.org/1999/xlink" content-type="dwc:institutional_code" xlink:type="simple">NSMT</named-content>-Cr 24108, ovigerous female (10.4 mm, 6 slides), <named-content xmlns:xlink="http://www.w3.org/1999/xlink" content-type="dwc:institutional_code" xlink:type="simple">NSMT</named-content>-Cr 24109, 1 male and 1 ovigerous female in ethanol vial, data same as for holotype; <named-content xmlns:xlink="http://www.w3.org/1999/xlink" content-type="dwc:institutional_code" xlink:type="simple">NSMT</named-content>-Cr 24110, 2 males and 2 ovigerous females in ethanol vial, river at Ishida (<named-content xmlns:xlink="http://www.w3.org/1999/xlink" content-type="dwc:verbatimCoordinates" xlink:type="simple">33°45'1.7"N, 129°44'33.7"E</named-content>), Iki, Nagasaki Prefecture, Japan, collected by K. Tomikawa and S. Tashiro on 2 April 2015; <named-content xmlns:xlink="http://www.w3.org/1999/xlink" content-type="dwc:institutional_code" xlink:type="simple">NSMT</named-content>-Cr 24111, male (12.0 mm, 6 slides), <named-content xmlns:xlink="http://www.w3.org/1999/xlink" content-type="dwc:institutional_code" xlink:type="simple">NSMT</named-content>-Cr 24112, ovigerous female (9.4 mm, 5 slides), river at Katsumoto (<named-content xmlns:xlink="http://www.w3.org/1999/xlink" content-type="dwc:verbatimCoordinates" xlink:type="simple">33°49'30.1"N, 129°42'51.5"E</named-content>), Iki, Nagasaki Prefecture, Japan, collected by K. Tomikawa and S. Tashiro on 8 March 2012; <named-content xmlns:xlink="http://www.w3.org/1999/xlink" content-type="dwc:institutional_code" xlink:type="simple">NSMT</named-content>-Cr 24113, male (11.9 mm, 5 slides), <named-content xmlns:xlink="http://www.w3.org/1999/xlink" content-type="dwc:institutional_code" xlink:type="simple">NSMT</named-content>-Cr 24114, ovigerous female (10.0 mm, 5 slides), river at Ashibe (<named-content xmlns:xlink="http://www.w3.org/1999/xlink" content-type="dwc:verbatimCoordinates" xlink:type="simple">33°47'3.1"N, 129°45'3.8"E</named-content>), Iki, Nagasaki Prefecture, Japan, collected by K. Tomikawa and S. Tashiro on 9 March 2012; <named-content xmlns:xlink="http://www.w3.org/1999/xlink" content-type="dwc:institutional_code" xlink:type="simple">NSMT</named-content>-Cr 24115, male (9.2 mm, 5 slides), <named-content xmlns:xlink="http://www.w3.org/1999/xlink" content-type="dwc:institutional_code" xlink:type="simple">NSMT</named-content>-Cr 24116, female with offsprings (7.4 mm, 5 slides), irrigation ditch at Gonoura (<named-content xmlns:xlink="http://www.w3.org/1999/xlink" content-type="dwc:verbatimCoordinates" xlink:type="simple">33°43'26"N, 129°41'52"E</named-content>), Iki, Nagasaki Prefecture, Japan, collected by K. Tomikawa and S. Tashiro on 9 March 2012.</p></tp:treatment-sec><tp:treatment-sec sec-type="Description of male"><title>Description of male</title><p><bold>(holotype, <named-content xmlns:xlink="http://www.w3.org/1999/xlink" content-type="dwc:institutional_code" xlink:type="simple">NSMT</named-content>-Cr</bold> 24107). Head (Fig. <xref ref-type="fig" rid="F4">4</xref>) with short rostrum; ventral margin of lateral cephalic lobe weakly concave; antennal sinus rounded; eyes reniform, major axis 0.4 × height of head. Dorsal surfaces of pereonites smooth (Fig. <xref ref-type="fig" rid="F4">4</xref>). Dorsal margins of pleonites 1–3 (Fig. <xref ref-type="fig" rid="F9">9C–E</xref>) with three, two, and two setae, respectively. Posterior margin of epimeral plate 1 rounded with seta, anteroventral cor<!--PageBreak--><!--PageBreak--><!--PageBreak-->ner with many setae (Fig. <xref ref-type="fig" rid="F9">9I</xref>); posterior margin of plate 2 with one seta, posteroventral corner quadrate, anteroventral corner with three setae, ventral submargin with four robust setae (Fig. <xref ref-type="fig" rid="F9">9J</xref>); posterior margin of plate 3 with two setae, posteroventral corner quadrate, anteroventral to ventral margin with six setae (Fig. <xref ref-type="fig" rid="F9">9K</xref>). Urosomites 1–3 (Fig. <xref ref-type="fig" rid="F9">9F–H</xref>) with seven, four, and two robust setae associated with slender setae.</p><fig id="F4" position="float" orientation="portrait"><label>Figure 4.</label><caption><p><tp:taxon-name><tp:taxon-name-part taxon-name-part-type="genus">Jesogammarus</tp:taxon-name-part> (<tp:taxon-name-part taxon-name-part-type="subgenus">Jesogammarus</tp:taxon-name-part>) <tp:taxon-name-part taxon-name-part-type="species">ikiensis</tp:taxon-name-part></tp:taxon-name> sp. n., holotype, male, 13.1 mm, <named-content xmlns:xlink="http://www.w3.org/1999/xlink" content-type="dwc:institutional_code" xlink:type="simple">NSMT</named-content>-Cr 24107, Ishida, Iki, Nagasaki Prefecture, Japan. <italic>Habitus</italic>, lateral view.</p></caption><graphic xmlns:xlink="http://www.w3.org/1999/xlink" xlink:href="zookeys-530-015-g004.jpg" position="float" orientation="portrait" xlink:type="simple" id="oo_62329.jpg"/></fig><p><italic>Antenna 1</italic> (Fig. <xref ref-type="fig" rid="F5">5A</xref>): length 0.7 × body length; peduncular articles 1–3 in length ratio of 1.0 : 0.9 : 0.5; posterodistal corner of peduncular article 1 with one robust seta, posterior margin of peduncular article 2 with one cluster and three pairs of setae, posterior margin of peduncular article 3 with one cluster and one pair of setae; accessory flagellum seven-articulate; primary flagellum 29-articulate, each article with one aesthetasc.</p><fig id="F5" position="float" orientation="portrait"><label>Figure 5.</label><caption><p><tp:taxon-name><tp:taxon-name-part taxon-name-part-type="genus">Jesogammarus</tp:taxon-name-part> (<tp:taxon-name-part taxon-name-part-type="subgenus">Jesogammarus</tp:taxon-name-part>) <tp:taxon-name-part taxon-name-part-type="species">ikiensis</tp:taxon-name-part></tp:taxon-name> sp. n., holotype, male, 13.1 mm, <named-content xmlns:xlink="http://www.w3.org/1999/xlink" content-type="dwc:institutional_code" xlink:type="simple">NSMT</named-content>-Cr 24107, Ishida, Iki, Nagasaki Prefecture, Japan. <bold>A</bold> peduncular articles 1–3, accessory flagellum, and flagellar articles 1–4 of antenna 1, medial view (posterio-marginal setae on peduncular articles 2 and 3 indicated by arrowheads) <bold>B</bold> peduncular articles 1–5 and flagellar articles 1–3 of antenna 2, medial view (posterio-marginal setae on peduncular articles 4 and 5 indicated by arrowheads) <bold>C</bold> calceolus of antenna 2, medial view <bold>D</bold> upper lip, anterior view <bold>E</bold> lower lip, ventral view <bold>F</bold> left mandible except palp, medial view <bold>G</bold> incisor and lacinia mobilis of right mandible, lateral view <bold>H</bold> palp of right mandible, medial view <bold>I</bold> maxilla 1, dorsal view <bold>J</bold> outer plate of maxilla 1, dorsal view <bold>K</bold> Maxilla 2, dorsal view.</p></caption><graphic xmlns:xlink="http://www.w3.org/1999/xlink" xlink:href="zookeys-530-015-g005.jpg" position="float" orientation="portrait" xlink:type="simple" id="oo_62330.jpg"/></fig><p><italic>Antenna 2</italic> (Fig. <xref ref-type="fig" rid="F5">5B</xref>): length 0.7 × antenna 1; posterior margin of peduncular article 4 with three clusters of setae, posterior margin of peduncular article 5 with three clusters of setae and one single seta; flagellum 18-articulate, calceoli present (Fig. <xref ref-type="fig" rid="F5">5C</xref>).</p><p><italic>Mouthparts</italic>. Upper lip (= labrum) (Fig. <xref ref-type="fig" rid="F5">5D</xref>) with rounded distal margin, bearing fine setae. Lower lip (= labium) (Fig. <xref ref-type="fig" rid="F5">5E</xref>) with broad outer lobes, inner lobes indistinct. Mandibles (Fig. <xref ref-type="fig" rid="F5">5F–H</xref>) with left and right incisors six- and four-dentate, respectively, left lacinia mobilis five-dentate, right one bifid, bearing many teeth; molar process triturative, with plumose seta; accessory setal rows of left and right mandibles each with seven blade-like setae; left palp three-articulate with length ratio of 1.0 : 3.8 : 3.8, palp article 1 bare, article 2 with 28 setae, article 3 with two clusters and one pair of A-setae, one pair of B-setae, and many C-, D-, and E-setae, article 3 of right palp with three clusters of A-seta and one B-seta. Maxilla 1 (Fig. <xref ref-type="fig" rid="F5">5I</xref>) with inner and outer plates and palp; medial margin and apical submargin of inner plate with 31 plumose setae; outer plate subrectangular, with 11 serrate teeth apically (Fig. <xref ref-type="fig" rid="F5">5J</xref>); right palp two-articulate, much longer than outer plate, article 1 lacking marginal setae, article 2 with seven robust and six slender setae on its apical margin, outer margin with three setae, left palp lacking setae on outer margin of article 2. Maxilla 2 (Fig. <xref ref-type="fig" rid="F5">5K</xref>) with oblique inner row of 23 plumose setae on inner plate; outer plate slightly longer than inner plate. Maxilliped (Fig. <xref ref-type="fig" rid="F6">6A</xref>) with inner and outer plates and palp; inner plate (Fig. <xref ref-type="fig" rid="F6">6C</xref>) with six robust setae along apical and inner margins; outer plate (Fig. <xref ref-type="fig" rid="F6">6B</xref>) with plumose setae on apical margin and robust setae on inner margin; palp four-articulate, article 2 with inner marginal and submarginal rows of setae, article 3 with facial setae, article 4 slightly curved inward, with slender nail.</p><fig id="F6" position="float" orientation="portrait"><label>Figure 6.</label><caption><p><tp:taxon-name><tp:taxon-name-part taxon-name-part-type="genus">Jesogammarus</tp:taxon-name-part> (<tp:taxon-name-part taxon-name-part-type="subgenus">Jesogammarus</tp:taxon-name-part>) <tp:taxon-name-part taxon-name-part-type="species">ikiensis</tp:taxon-name-part></tp:taxon-name> sp. n., holotype, male, 13.1 mm, <named-content xmlns:xlink="http://www.w3.org/1999/xlink" content-type="dwc:institutional_code" xlink:type="simple">NSMT</named-content>-Cr 24107, Ishida, Iki, Nagasaki Prefecture, Japan. <bold>A</bold> maxilliped, dorsal view <bold>B</bold> outer plate of maxilliped, dorsal view <bold>C</bold> inner plate of maxilliped, dorsal view <bold>D</bold> gnathopod 1, medial view <bold>E</bold> palmar margin of propodus and dactylus of gnathopod 1, medial view <bold>F</bold> gnathopod 2, medial view <bold>G</bold> palmar margin of propodus and dactylus of gnathopod 2, medial view <bold>H</bold> coxal gill of gnathopod 2, medial view.</p></caption><graphic xmlns:xlink="http://www.w3.org/1999/xlink" xlink:href="zookeys-530-015-g006.jpg" position="float" orientation="portrait" xlink:type="simple" id="oo_62331.jpg"/></fig><p><italic>Gnathopod 1</italic> (= pereopod 1) (Fig. <xref ref-type="fig" rid="F6">6D</xref>): coxa (= article 1) with six setae on ventral margin; anterior and posterior margins of basis (= article 2) with long setae; carpus (= article 5) length 1.4 × width, anterior margin with seta; propodus (= article 6) length 1.2 × length of carpus and 1.3 ×width of propodus, anterior margin with one pair and two clusters of setae, palmar margin (Fig. <xref ref-type="fig" rid="F6">6E</xref>) oblique, weakly convex, with 16 peg-spines (= robust setae); dactylus (= article 7) (Fig. <xref ref-type="fig" rid="F6">6E</xref>) as long as palmar margin, with posterior accessory blade longer than nail, blade basally elevated.</p><p><italic>Gnathopod 2</italic> (= pereopod 2) (Fig. <xref ref-type="fig" rid="F6">6F</xref>): coxa with seven marginal and one submarginal setae on ventral part, posteroproximal part with two setae; anterior and posterior <!--PageBreak-->margins of basis with long setae; carpus length 1.7 × width, anterior margin with cluster of setae and single seta; propodus almost as long as carpus and 1.5 × width of propodus, anterior margin with two clusters of setae, palmar margin (Fig. <xref ref-type="fig" rid="F6">6G</xref>) oblique, weakly convex, with 12 peg-spines (= robust setae) and one serrate seta; dactylus (Fig. <xref ref-type="fig" rid="F6">6G</xref>) as long as palmar margin, with posterior accessory blade longer than nail.</p><p><italic>Pereopod 3</italic> (Fig. <xref ref-type="fig" rid="F7">7A, B</xref>): coxa with seven marginal setae on ventral part, posterio-proximal part with two setae; anterior and posterior margins of basis with long setae, anterio-distal corner of basis with robust seta.</p><fig id="F7" position="float" orientation="portrait"><label>Figure 7.</label><caption><p><tp:taxon-name><tp:taxon-name-part taxon-name-part-type="genus">Jesogammarus</tp:taxon-name-part> (<tp:taxon-name-part taxon-name-part-type="subgenus">Jesogammarus</tp:taxon-name-part>) <tp:taxon-name-part taxon-name-part-type="species">ikiensis</tp:taxon-name-part></tp:taxon-name> sp. n., holotype, male, 13.1 mm, <named-content xmlns:xlink="http://www.w3.org/1999/xlink" content-type="dwc:institutional_code" xlink:type="simple">NSMT</named-content>-Cr 24107, Ishida, Iki, Nagasaki Prefecture, Japan. <bold>A</bold> coxa–merus and coxal gill of pereopod 3, lateral view <bold>B</bold> carpus–dactylus of pereopod 3, lateral view <bold>C</bold> coxa–merus and coxal gill of pereopod 4, lateral view <bold>D</bold> carpus–dactylus of pereopod 4, lateral view <bold>E</bold> coxal gill of pereopod 5, lateral view <bold>F</bold> coxa–merus of pereopod 5, lateral view <bold>G</bold> carpus–dactylus of pereopod 5, lateral view.</p></caption><graphic xmlns:xlink="http://www.w3.org/1999/xlink" xlink:href="zookeys-530-015-g007.jpg" position="float" orientation="portrait" xlink:type="simple" id="oo_62332.jpg"/></fig><p><italic>Pereopod 4</italic> (Fig. <xref ref-type="fig" rid="F7">7C, D</xref>): coxa expanded with posterior concavity, bearing one seta on anterodistal corner and five setae on posterodistal margin; anterior and posterior margins of basis with long setae, anterodistal corner with robust seta.</p><p><italic>Pereopod 5</italic> (Fig. <xref ref-type="fig" rid="F7">7F, G</xref>): coxa bilobed, anterior lobe with apical seta, ventral margin of posterior lobe with three setae; posterior margin of basis weakly expanded, with ten setae; anterior and posterior margins of merus to propodus with robust and slender setae.</p><p><italic>Pereopod 6</italic> (Fig. <xref ref-type="fig" rid="F8">8A, B</xref>): coxa bilobed, anterior lobe with apical seta and anterio-proximal setae, ventral margin of posterior lobe with three setae; posterior margin of basis weakly expanded, with 18 setae; anterior and posterior margins of merus to propodus with robust and slender setae.</p><fig id="F8" position="float" orientation="portrait"><label>Figure 8.</label><caption><p><tp:taxon-name><tp:taxon-name-part taxon-name-part-type="genus">Jesogammarus</tp:taxon-name-part> (<tp:taxon-name-part taxon-name-part-type="subgenus">Jesogammarus</tp:taxon-name-part>) <tp:taxon-name-part taxon-name-part-type="species">ikiensis</tp:taxon-name-part></tp:taxon-name> sp. n., holotype, male, 13.1 mm, <named-content xmlns:xlink="http://www.w3.org/1999/xlink" content-type="dwc:institutional_code" xlink:type="simple">NSMT</named-content>-Cr 24107, Ishida, Iki, Nagasaki Prefecture, Japan. <bold>A</bold> coxa–merus of pereopod 6, lateral view <bold>B</bold> carpus–dactylus of pereopod 6, lateral view <bold>C</bold> coxal gill of pereopod 6, lateral view <bold>D</bold> coxa–merus of pereopod 6, lateral view <bold>E</bold> carpus–dactylus of pereopod 6, lateral view <bold>F</bold> coxal gill of pereopod 7, lateral view <bold>G</bold> pleopod 1, medial view, distal parts of rami omitted <bold>H</bold> retinacula on peduncle of pleopod 1, medial view <bold>I</bold> bifid plumose seta (clothes-pin seta) on inner basal margin of inner ramus of pleopod 1, medial view <bold>J</bold> uropod 1, dorsal view <bold>K</bold> uropod 2, dorsal view.</p></caption><graphic xmlns:xlink="http://www.w3.org/1999/xlink" xlink:href="zookeys-530-015-g008.jpg" position="float" orientation="portrait" xlink:type="simple" id="oo_62333.jpg"/></fig><p><italic>Pereopod 7</italic> (Fig. <xref ref-type="fig" rid="F7">7D, E</xref>): ventral margin of coxa weakly concave, bearing slender setae on anterior part and three setae on posteroventral part; posterior margin of basis weakly expanded, with 20 setae; anterior and posterior margins of merus to propodus with robust and slender setae.</p><p><italic>Coxal gills</italic> on gnathopod 2 and pereopods 3–5 (Figs <xref ref-type="fig" rid="F6">6H</xref>, <xref ref-type="fig" rid="F7">7A, C, E</xref>) with two accessory lobes, gills on pereopods 6 and 7 (Fig. <xref ref-type="fig" rid="F8">8C, F</xref>) each with one accessory lobe.</p><p><italic>Pleopods 1–3</italic> (Fig. <xref ref-type="fig" rid="F8">8G</xref>) each with paired retinacula (Fig. <xref ref-type="fig" rid="F8">8H</xref>) on inner margin of peduncle, and bifid plumose setae (= clothes-pin setae) (Fig. <xref ref-type="fig" rid="F8">8I</xref>) on inner basal margin of inner ramus.</p><p><italic>Uropods</italic>. Uropod 1 (Fig. <xref ref-type="fig" rid="F8">8J</xref>): peduncle with robust seta on basofacial part, inner and outer margins each with three robust setae, inner proximal part with three short setae; inner ramus length 0.8 × peduncle, inner margin with three robust setae and outer margin with robust seta and minute seta; outer ramus length 0.9 × inner ramus, inner and outer margins each with two and three robust setae. Uropod 2 (Fig. <xref ref-type="fig" rid="F8">8K</xref>): peduncle with three robust setae on inner and outer margins, respectively; inner ramus length 0.9 × peduncle, its inner and outer margins with two robust setae, respectively; outer ramus length 0.8 × inner ramus, its outer margin with robust seta. Uropod 3 (Fig. <xref ref-type="fig" rid="F9">9A</xref>): peduncle length 0.3 × outer ramus; inner ramus length 0.25 × outer ramus (both proximal and terminal articles), with two robust setae on inner margin; outer ramus two-articulate, inner margin of proximal article with five plumose setae, and several robust setae and simple setae, outer margin with robust setae and simple setae, terminal article length 0.2 × proximal article, with short setae apically.</p><fig id="F9" position="float" orientation="portrait"><label>Figure 9.</label><caption><p><tp:taxon-name><tp:taxon-name-part taxon-name-part-type="genus">Jesogammarus</tp:taxon-name-part> (<tp:taxon-name-part taxon-name-part-type="subgenus">Jesogammarus</tp:taxon-name-part>) <tp:taxon-name-part taxon-name-part-type="species">ikiensis</tp:taxon-name-part></tp:taxon-name> sp. n., Ishida, Iki, Nagasaki Prefecture, Japan. Holotype, male, 13.1 mm, <named-content xmlns:xlink="http://www.w3.org/1999/xlink" content-type="dwc:institutional_code" xlink:type="simple">NSMT</named-content>-Cr 24107 (A–K) and paratype, female, 10.4 mm, <named-content xmlns:xlink="http://www.w3.org/1999/xlink" content-type="dwc:institutional_code" xlink:type="simple">NSMT</named-content>-Cr 24108 (L and M). <bold>A</bold> uropod 3, dorsal view <bold>B</bold> telson, dorsal view <bold>C–E</bold> pleonites 1–3, respectively, dorsal views <bold>F–H</bold> urosomites 1–3, respectively, dorsal views <bold>I–K</bold> epimeral plates 1–3, respectively, lateral views <bold>L</bold> peduncular articles 1–3, accessory flagellum, and flagellar articles 1–5 of antenna 1, medial view <bold>M</bold> peduncular articles 1–5 and flagellar articles 1–3 of antenna 2, medial view.</p></caption><graphic xmlns:xlink="http://www.w3.org/1999/xlink" xlink:href="zookeys-530-015-g009.jpg" position="float" orientation="portrait" xlink:type="simple" id="oo_62334.jpg"/></fig><p><italic>Telson</italic> (Fig. <xref ref-type="fig" rid="F9">9B</xref>) length 1.1 × width, cleft for 59% of length in V-shape; each lobe with one lateral and one apical robust seta.</p><!--PageBreak--><!--PageBreak--></tp:treatment-sec><tp:treatment-sec sec-type="Description of ovigerous female"><title>Description of ovigerous female</title><p><bold>(paratype, <named-content xmlns:xlink="http://www.w3.org/1999/xlink" content-type="dwc:institutional_code" xlink:type="simple">NSMT</named-content>-Cr</bold> 24108). Antenna 1 (Fig. <xref ref-type="fig" rid="F9">9L</xref>): length 0.7 × body length; peduncular articles 1–3 in length ratio of 1.0 : 0.8 : 0.5; accessory flagellum seven-articulate; primary flagellum 36-articulate.</p><p><italic>Antenna 2</italic> (Fig. <xref ref-type="fig" rid="F9">9M</xref>): length 0.5 × antenna 1; flagellum 12-articulate, calceoli absent.</p><!--PageBreak--><p><italic>Gnathopod 1</italic> (Fig. <xref ref-type="fig" rid="F10">10A</xref>): carpus length 1.7 × width, with cluster of setae and single seta on anterior margin; propodus almost as long as carpus and 1.5 × width of propodus, bearing two clusters and one pair of setae on anterior margin; palmar margin (Fig. <xref ref-type="fig" rid="F10">10B</xref>) with seven robust setae and two pectinate setae.</p><fig id="F10" position="float" orientation="portrait"><label>Figure 10.</label><caption><p><tp:taxon-name><tp:taxon-name-part taxon-name-part-type="genus">Jesogammarus</tp:taxon-name-part> (<tp:taxon-name-part taxon-name-part-type="subgenus">Jesogammarus</tp:taxon-name-part>) <tp:taxon-name-part taxon-name-part-type="species">ikiensis</tp:taxon-name-part></tp:taxon-name> sp. n., paratype, female, 10.4 mm, <named-content xmlns:xlink="http://www.w3.org/1999/xlink" content-type="dwc:institutional_code" xlink:type="simple">NSMT</named-content>-Cr 24108, Ishida, Iki, Nagasaki Prefecture, Japan. <bold>A</bold> ischium–dactylus of gnathopod 1, lateral view <bold>B</bold> posterodistal part of palmar margin of propodus and part of dactylus of gnathopod 1, medial view <bold>C</bold> ischium–dactylus of gnathopod 2, lateral view <bold>D</bold> posterodistal part of palmar margin of propodus and part of dactylus of gnathopod 2, medial view <bold>E</bold> brood plate of gnathopod 2, lateral view <bold>F</bold> coxa–ischium of pereopod 5, lateral view <bold>G</bold> coxa–ischium of pereopod 6, lateral view <bold>H</bold> coxa–ischium of pereopod 7, lateral view <bold>I</bold> uropod 3, ventral view.</p></caption><graphic xmlns:xlink="http://www.w3.org/1999/xlink" xlink:href="zookeys-530-015-g010.jpg" position="float" orientation="portrait" xlink:type="simple" id="oo_62335.jpg"/></fig><fig id="F11" position="float" orientation="portrait"><label>Figure 11.</label><caption><p><tp:taxon-name><tp:taxon-name-part taxon-name-part-type="genus">Jesogammarus</tp:taxon-name-part> (<tp:taxon-name-part taxon-name-part-type="subgenus">Jesogammarus</tp:taxon-name-part>) <tp:taxon-name-part taxon-name-part-type="species">ikiensis</tp:taxon-name-part></tp:taxon-name> sp. n., not preserved. <bold>A</bold> precopula pair (male: upper, female: lower) <bold>B</bold> male, approx. 13 mm. Photographed by Ryu Uchiyama.</p></caption><graphic xmlns:xlink="http://www.w3.org/1999/xlink" xlink:href="zookeys-530-015-g011.jpg" position="float" orientation="portrait" xlink:type="simple" id="oo_62336.jpg"/></fig><p><italic>Gnathopod 2</italic> (Fig. <xref ref-type="fig" rid="F10">10C</xref>): carpus length 2.2 × width, with one cluster, one pair, and one single seta on anterior margin; propodus length 0.9 and 2.0 × carpus and width of propodus, respectively, bearing one cluster and one pair of setae on anterior margin; palmar margin (Fig. <xref ref-type="fig" rid="F10">10D</xref>) with two robust and 10 pectinate setae.</p><p>Posterior margin of bases of pereopods 5–7 more expanded than in male (Fig. <xref ref-type="fig" rid="F10">10F–H</xref>).</p><p><italic>Brood plates</italic> (= oostegites) (Fig. <xref ref-type="fig" rid="F10">10E</xref>): broad, with numerous marginal setae.</p><p><italic>Uropod 3</italic> (Fig. <xref ref-type="fig" rid="F10">10I</xref>): peduncle length 0.3 × outer ramus; inner ramus length 0.3 × outer ramus (both proximal and terminal articles), with robust seta on inner margin; inner margin of proximal article of outer ramus with plumose seta, terminal article length 0.2 × proximal article.</p><p>Egg number: 175.</p></tp:treatment-sec><tp:treatment-sec sec-type="Variations"><title>Variations.</title><p>The number of setae and/or setal bundles on posterior margin of peduncular articles of antennae is variable: antenna 1, two or three on article 1, three or four on article 2, one or two on article 3; antenna 2, two to four on article 4, three to <!--PageBreak-->five on article 5. Most specimens have a pair of setae on dorsal margins of pleonites 1–3 but several specimens have three setae. The length ratio of inner ramus of uropod 3 to outer ramus ranged from 0.2 to 0.3 in both sexes. The number of plumose setae on inner margin of outer ramus of uropod 3 varied from two to eight in males and one to three in females. Ovigerous females have 58 to 175 eggs.</p></tp:treatment-sec><tp:treatment-sec sec-type="Remarks"><title>Remarks.</title><p><italic><tp:taxon-name><tp:taxon-name-part taxon-name-part-type="genus">Jesogammarus</tp:taxon-name-part> <tp:taxon-name-part taxon-name-part-type="species">ikiensis</tp:taxon-name-part></tp:taxon-name></italic> sp. n. is assigned to the subgenus <italic><tp:taxon-name><tp:taxon-name-part taxon-name-part-type="subgenus">Jesogammarus</tp:taxon-name-part></tp:taxon-name></italic> in having well developed posterior accessory lobe of coxal gills on gnathopod 2 and pereopods 3–5, and pectinate setae on palmar margin of female gnathopod 2. The new species is distinguished from <italic><tp:taxon-name><tp:taxon-name-part taxon-name-part-type="genus">Jesogammarus</tp:taxon-name-part> <tp:taxon-name-part taxon-name-part-type="species">fontanus</tp:taxon-name-part></tp:taxon-name></italic> Hou &amp; Li, 2004, <italic><tp:taxon-name><tp:taxon-name-part taxon-name-part-type="genus">Jesogammarus</tp:taxon-name-part> <tp:taxon-name-part taxon-name-part-type="species">hebeiensis</tp:taxon-name-part></tp:taxon-name></italic> Hou &amp; Li, 2004, <italic><tp:taxon-name><tp:taxon-name-part taxon-name-part-type="genus">Jesogammarus</tp:taxon-name-part> <tp:taxon-name-part taxon-name-part-type="species">hinumensis</tp:taxon-name-part></tp:taxon-name></italic> Morino, 1993, and <italic><tp:taxon-name><tp:taxon-name-part taxon-name-part-type="genus">Jesogammarus</tp:taxon-name-part> <tp:taxon-name-part taxon-name-part-type="species">spinopalpus</tp:taxon-name-part></tp:taxon-name></italic> Morino, 1985 by absence (<italic>vs.</italic> presence) of setae on article 1 of mandibular palp. <italic><tp:taxon-name><tp:taxon-name-part taxon-name-part-type="genus">Jesogammarus</tp:taxon-name-part> <tp:taxon-name-part taxon-name-part-type="species">ikiensis</tp:taxon-name-part></tp:taxon-name></italic> is distinguished from <italic><tp:taxon-name><tp:taxon-name-part taxon-name-part-type="genus">Jesogammarus</tp:taxon-name-part> <tp:taxon-name-part taxon-name-part-type="species">mikadoi</tp:taxon-name-part></tp:taxon-name></italic> Tomikawa, Morino &amp; Mawatari, 2003 by absence (<italic>vs.</italic> presence) of setae on dorsal margin of pereonites 5–7 and two or three (<italic>vs.</italic> more than seven) setae on dorsal margins of pleonites 1–3. <italic><tp:taxon-name><tp:taxon-name-part taxon-name-part-type="genus">Jesogammarus</tp:taxon-name-part> <tp:taxon-name-part taxon-name-part-type="species">ikiensis</tp:taxon-name-part></tp:taxon-name></italic> is distinguished from <italic><tp:taxon-name><tp:taxon-name-part taxon-name-part-type="genus">Jesogammarus</tp:taxon-name-part> <tp:taxon-name-part taxon-name-part-type="species">paucisetulosus</tp:taxon-name-part></tp:taxon-name></italic> Morino, 1984 by medium eye, major axis of eyes 0.4 × height of <!--PageBreak-->head (<italic>vs.</italic> small, less than 0.3), posterodistal corner of peduncular article 1 of antenna 1 with a robust (<italic>vs.</italic> slender) seta, posterior margin of peduncular article 2 of antenna 1 with three or four (<italic>vs.</italic> more than five) setae and/or setal bundles, and posterio-marginal setae on peduncular article 4 of antenna 2 shorter (<italic>vs.</italic> longer) than width of <!--PageBreak--><!--PageBreak--><!--PageBreak-->article 4 in male;. <italic><tp:taxon-name><tp:taxon-name-part taxon-name-part-type="genus">Jesogammarus</tp:taxon-name-part> <tp:taxon-name-part taxon-name-part-type="species">ikiensis</tp:taxon-name-part></tp:taxon-name></italic> differs from the <italic><tp:taxon-name><tp:taxon-name-part taxon-name-part-type="genus">Jesogammarus</tp:taxon-name-part> <tp:taxon-name-part taxon-name-part-type="species">jesoensis</tp:taxon-name-part></tp:taxon-name></italic> complex including <italic><tp:taxon-name><tp:taxon-name-part taxon-name-part-type="genus">Jesogammarus</tp:taxon-name-part> <tp:taxon-name-part taxon-name-part-type="species">fujinoi</tp:taxon-name-part></tp:taxon-name></italic> Tomikawa &amp; Morino, 2003, <italic><tp:taxon-name><tp:taxon-name-part taxon-name-part-type="genus">Jesogammarus</tp:taxon-name-part> <tp:taxon-name-part taxon-name-part-type="species">hokurikuensis</tp:taxon-name-part></tp:taxon-name></italic> Morino, 1985, <italic><tp:taxon-name><tp:taxon-name-part taxon-name-part-type="genus">Jesogammarus</tp:taxon-name-part> <tp:taxon-name-part taxon-name-part-type="species">jesoensis</tp:taxon-name-part></tp:taxon-name></italic> (Schellenberg, 1937), <italic><tp:taxon-name><tp:taxon-name-part taxon-name-part-type="genus">Jesogammarus</tp:taxon-name-part> <tp:taxon-name-part taxon-name-part-type="species">shonaiensis</tp:taxon-name-part></tp:taxon-name></italic> Tomikawa &amp; Morino, 2003, by two or three (<italic>vs.</italic> more than seven) setae on dorsal margins of pleonites 1–3 and three or four (<italic>vs.</italic> two) setae and/or setal bundles on posterior margin of peduncular article 2 of antenna 1. <italic><tp:taxon-name><tp:taxon-name-part taxon-name-part-type="genus">Jesogammarus</tp:taxon-name-part> <tp:taxon-name-part taxon-name-part-type="species">ikiensis</tp:taxon-name-part></tp:taxon-name></italic> differs from <italic><tp:taxon-name><tp:taxon-name-part taxon-name-part-type="genus">Jesogammarus</tp:taxon-name-part> <tp:taxon-name-part taxon-name-part-type="species">ilhoii</tp:taxon-name-part></tp:taxon-name></italic> Lee &amp; Seo, 1992 by absence (<italic>vs.</italic> presence) of pectinate setae on palmar margin of propodus of male gnathopod 2 and two or three (<italic>vs.</italic> more than ten) setae on dorsal margins of pleonites 1–3.</p></tp:treatment-sec><tp:treatment-sec sec-type="Etymology"><title>Etymology.</title><p>The specific name is from the Latinized Japanese <italic>ikiensis</italic> (of Iki), referring to the type locality of the new species.</p></tp:treatment-sec><tp:treatment-sec sec-type="Distribution"><title>Distribution.</title><p>Known only from Iki Island.</p></tp:treatment-sec><tp:treatment-sec sec-type="Habitat"><title>Habitat.</title><p>River and irrigation ditch.</p></tp:treatment-sec><tp:treatment-sec><!--Section generated to contain objects referenced in tp:taxon-treatment.--><fig id="F3" position="float" orientation="portrait"><label>Figure 3.</label><caption><p>Maximum-likelihood tree from a 749 bp sequence of <abbrev xmlns:xlink="http://www.w3.org/1999/xlink" xlink:title="mitochondrial cytochrome c oxidase subunit I" xlink:type="simple">COI</abbrev> + 16S rRNA genes. Numbers near the branches are <abbrev xmlns:xlink="http://www.w3.org/1999/xlink" xlink:title="maximum likelihood method" xlink:type="simple">ML</abbrev>/<abbrev xmlns:xlink="http://www.w3.org/1999/xlink" xlink:title="Neighbor-Joining method" xlink:type="simple">NJ</abbrev>/<abbrev xmlns:xlink="http://www.w3.org/1999/xlink" xlink:title="maximum parsimony method" xlink:type="simple">MP</abbrev> bootstrap values. Bootstraps are shown when ≥ 70%. Vouchers are shown after species names as in Table <xref ref-type="table" rid="T1">1</xref>.</p></caption><graphic xmlns:xlink="http://www.w3.org/1999/xlink" xlink:href="zookeys-530-015-g003.jpg" position="float" orientation="portrait" xlink:type="simple" id="oo_62328.jpg"/></fig><table-wrap id="T1" position="float" orientation="portrait"><label>Table 1.</label><caption><p>Species, sampling localities, and numbers of specimens used for molecular phylogenetic study.</p></caption><table id="TID0E2SAG" rules="all"><tbody><tr><th rowspan="2" colspan="1">Species</th><th rowspan="2" colspan="1">Voucher</th><th rowspan="2" colspan="1">Locality</th><th rowspan="1" colspan="2"><abbrev xmlns:xlink="http://www.w3.org/1999/xlink" xlink:title="DNA Databank of Japan" xlink:type="simple">DDBJ</abbrev> Acc. No.</th><th rowspan="2" colspan="1">Reference</th></tr><tr><th rowspan="1" colspan="1"><abbrev xmlns:xlink="http://www.w3.org/1999/xlink" xlink:title="mitochondrial cytochrome c oxidase subunit I" xlink:type="simple">COI</abbrev></th><th rowspan="1" colspan="1">16S</th></tr><tr><td rowspan="1" colspan="1"><italic><tp:taxon-name><tp:taxon-name-part taxon-name-part-type="genus">Eogammarus</tp:taxon-name-part> <tp:taxon-name-part taxon-name-part-type="species">kygi</tp:taxon-name-part></tp:taxon-name></italic></td><td rowspan="1" colspan="1">G1</td><td rowspan="1" colspan="1">Naibetsu River, Eniwa, Hokkaido, Japan</td><td rowspan="1" colspan="1">LC052229</td><td rowspan="1" colspan="1">LC052250</td><td rowspan="1" colspan="1">this study</td></tr><tr><td rowspan="1" colspan="1"><italic><tp:taxon-name><tp:taxon-name-part taxon-name-part-type="genus">Eogammarus</tp:taxon-name-part> <tp:taxon-name-part taxon-name-part-type="species">possjeticus</tp:taxon-name-part></tp:taxon-name></italic></td><td rowspan="1" colspan="1">G3</td><td rowspan="1" colspan="1">Akkeshi, Hokkaido, Japan</td><td rowspan="1" colspan="1">LC052230</td><td rowspan="1" colspan="1">LC052251</td><td rowspan="1" colspan="1">this study</td></tr><tr><td rowspan="1" colspan="1"><italic><tp:taxon-name><tp:taxon-name-part taxon-name-part-type="genus">Jesogammarus</tp:taxon-name-part> <tp:taxon-name-part taxon-name-part-type="species">annandalei</tp:taxon-name-part></tp:taxon-name></italic></td><td rowspan="1" colspan="1">G1162</td><td rowspan="1" colspan="1">Lake Biwa, Shiga Prefecture, Japan</td><td rowspan="1" colspan="1">LC052231</td><td rowspan="1" colspan="1">LC052252</td><td rowspan="1" colspan="1">this study</td></tr><tr><td rowspan="1" colspan="1"><italic><tp:taxon-name><tp:taxon-name-part taxon-name-part-type="genus">Jesogammarus</tp:taxon-name-part> <tp:taxon-name-part taxon-name-part-type="species">fluvialis</tp:taxon-name-part></tp:taxon-name></italic></td><td rowspan="1" colspan="1">G83</td><td rowspan="1" colspan="1">Samegai, Shiga Prefecture, Japan</td><td rowspan="1" colspan="1">LC052232</td><td rowspan="1" colspan="1">LC052253</td><td rowspan="1" colspan="1">this study</td></tr><tr><td rowspan="1" colspan="1"><italic><tp:taxon-name><tp:taxon-name-part taxon-name-part-type="genus">Jesogammarus</tp:taxon-name-part> <tp:taxon-name-part taxon-name-part-type="species">fujinoi</tp:taxon-name-part></tp:taxon-name></italic></td><td rowspan="1" colspan="1">G17</td><td rowspan="1" colspan="1">Gobanmiki, Yamagata, Yamagata Prefecture, Japan</td><td rowspan="1" colspan="1">LC052233</td><td rowspan="1" colspan="1">LC052254</td><td rowspan="1" colspan="1">this study</td></tr><tr><td rowspan="1" colspan="1"><italic><tp:taxon-name><tp:taxon-name-part taxon-name-part-type="genus">Jesogammarus</tp:taxon-name-part> <tp:taxon-name-part taxon-name-part-type="species">hinumensis</tp:taxon-name-part></tp:taxon-name></italic></td><td rowspan="1" colspan="1">G52</td><td rowspan="1" colspan="1">Lake Hinuma, Ibaraki Prefecture, Japan</td><td rowspan="1" colspan="1">LC052234</td><td rowspan="1" colspan="1">LC052255</td><td rowspan="1" colspan="1">this study</td></tr><tr><td rowspan="1" colspan="1"><italic><tp:taxon-name><tp:taxon-name-part taxon-name-part-type="genus">Jesogammarus</tp:taxon-name-part> <tp:taxon-name-part taxon-name-part-type="species">hokurikuensis</tp:taxon-name-part></tp:taxon-name></italic></td><td rowspan="1" colspan="1">G383</td><td rowspan="1" colspan="1">Takinami, Fukui, Fukui Prefecture, Japan</td><td rowspan="1" colspan="1">LC052235</td><td rowspan="1" colspan="1">LC052256</td><td rowspan="1" colspan="1">this study</td></tr><tr><td rowspan="1" colspan="1"><italic><tp:taxon-name><tp:taxon-name-part taxon-name-part-type="genus">Jesogammarus</tp:taxon-name-part> <tp:taxon-name-part taxon-name-part-type="species">jesoensis</tp:taxon-name-part></tp:taxon-name></italic></td><td rowspan="1" colspan="1">G164</td><td rowspan="1" colspan="1">Sapporo, Hokkaido, Japan</td><td rowspan="1" colspan="1">LC052236</td><td rowspan="1" colspan="1">LC052257</td><td rowspan="1" colspan="1">this study</td></tr><tr><td rowspan="1" colspan="1"><italic><tp:taxon-name><tp:taxon-name-part taxon-name-part-type="genus">Jesogammarus</tp:taxon-name-part> <tp:taxon-name-part taxon-name-part-type="species">mikadoi</tp:taxon-name-part></tp:taxon-name></italic></td><td rowspan="1" colspan="1">G13</td><td rowspan="1" colspan="1">Rokugo, Akita Prefecture, Japan</td><td rowspan="1" colspan="1">LC052237</td><td rowspan="1" colspan="1">LC052258</td><td rowspan="1" colspan="1">this study</td></tr><tr><td rowspan="1" colspan="1"><italic><tp:taxon-name><tp:taxon-name-part taxon-name-part-type="genus">Jesogammarus</tp:taxon-name-part> <tp:taxon-name-part taxon-name-part-type="species">naritai</tp:taxon-name-part></tp:taxon-name></italic></td><td rowspan="1" colspan="1">G1167</td><td rowspan="1" colspan="1">Lake Biwa, Shiga Prefecture, Japan</td><td rowspan="1" colspan="1">LC052238</td><td rowspan="1" colspan="1">LC052259</td><td rowspan="1" colspan="1">this study</td></tr><tr><td rowspan="1" colspan="1"><italic><tp:taxon-name><tp:taxon-name-part taxon-name-part-type="genus">Jesogammarus</tp:taxon-name-part> <tp:taxon-name-part taxon-name-part-type="species">paucistulosus</tp:taxon-name-part></tp:taxon-name></italic></td><td rowspan="1" colspan="1">G1037</td><td rowspan="1" colspan="1">Mito, Ibaraki Prefecture, Japan</td><td rowspan="1" colspan="1">LC052239</td><td rowspan="1" colspan="1">LC052260</td><td rowspan="1" colspan="1">this study</td></tr><tr><td rowspan="1" colspan="1"><italic><tp:taxon-name><tp:taxon-name-part taxon-name-part-type="genus">Jesogammarus</tp:taxon-name-part> <tp:taxon-name-part taxon-name-part-type="species">shonaiensis</tp:taxon-name-part></tp:taxon-name></italic></td><td rowspan="1" colspan="1">G192</td><td rowspan="1" colspan="1">Sakata, Yamagata Prefecture, Japan</td><td rowspan="1" colspan="1">LC052240</td><td rowspan="1" colspan="1">LC052261</td><td rowspan="1" colspan="1">this study</td></tr><tr><td rowspan="1" colspan="1"><italic><tp:taxon-name><tp:taxon-name-part taxon-name-part-type="genus">Jesogammarus</tp:taxon-name-part> <tp:taxon-name-part taxon-name-part-type="species">ikiensis</tp:taxon-name-part></tp:taxon-name></italic> sp. n.</td><td rowspan="1" colspan="1">G515</td><td rowspan="1" colspan="1">Katsumoto, Iki, Nagasaki Prefecture, Japan</td><td rowspan="1" colspan="1">LC052241</td><td rowspan="1" colspan="1">LC052262</td><td rowspan="1" colspan="1">this study</td></tr><tr><td rowspan="1" colspan="1"><italic><tp:taxon-name><tp:taxon-name-part taxon-name-part-type="genus">Jesogammarus</tp:taxon-name-part> <tp:taxon-name-part taxon-name-part-type="species">ikiensis</tp:taxon-name-part></tp:taxon-name></italic> sp. n.</td><td rowspan="1" colspan="1">G665</td><td rowspan="1" colspan="1">Ishida, Iki, Nagasaki Prefecture, Japan</td><td rowspan="1" colspan="1">LC052242</td><td rowspan="1" colspan="1">LC052263</td><td rowspan="1" colspan="1">this study</td></tr><tr><td rowspan="1" colspan="1"><italic><tp:taxon-name><tp:taxon-name-part taxon-name-part-type="genus">Jesogammarus</tp:taxon-name-part> <tp:taxon-name-part taxon-name-part-type="species">ikiensis</tp:taxon-name-part></tp:taxon-name></italic> sp. n.</td><td rowspan="1" colspan="1">G695</td><td rowspan="1" colspan="1">Ishida, Iki, Nagasaki Prefecture, Japan</td><td rowspan="1" colspan="1">LC052243</td><td rowspan="1" colspan="1">LC052264</td><td rowspan="1" colspan="1">this study</td></tr><tr><td rowspan="1" colspan="1"><italic><tp:taxon-name><tp:taxon-name-part taxon-name-part-type="genus">Jesogammarus</tp:taxon-name-part> <tp:taxon-name-part taxon-name-part-type="species">ikiensis</tp:taxon-name-part></tp:taxon-name></italic> sp. n.</td><td rowspan="1" colspan="1">G885</td><td rowspan="1" colspan="1">Ishida, Iki, Nagasaki Prefecture, Japan</td><td rowspan="1" colspan="1">LC052244</td><td rowspan="1" colspan="1">LC052265</td><td rowspan="1" colspan="1">this study</td></tr><tr><td rowspan="1" colspan="1"><italic><tp:taxon-name><tp:taxon-name-part taxon-name-part-type="genus">Jesogammarus</tp:taxon-name-part> <tp:taxon-name-part taxon-name-part-type="species">ikiensis</tp:taxon-name-part></tp:taxon-name></italic> sp. n.</td><td rowspan="1" colspan="1">G886</td><td rowspan="1" colspan="1">Ishida, Iki, Nagasaki Prefecture, Japan</td><td rowspan="1" colspan="1">LC052245</td><td rowspan="1" colspan="1">LC052266</td><td rowspan="1" colspan="1">this study</td></tr><tr><td rowspan="1" colspan="1"><italic><tp:taxon-name><tp:taxon-name-part taxon-name-part-type="genus">Jesogammarus</tp:taxon-name-part> <tp:taxon-name-part taxon-name-part-type="species">spinopalpus</tp:taxon-name-part></tp:taxon-name></italic></td><td rowspan="1" colspan="1">G32</td><td rowspan="1" colspan="1">Onjuku, Chiba Prefecture, Japan</td><td rowspan="1" colspan="1">LC052246</td><td rowspan="1" colspan="1">LC052267</td><td rowspan="1" colspan="1">this study</td></tr><tr><td rowspan="1" colspan="1"><italic><tp:taxon-name><tp:taxon-name-part taxon-name-part-type="genus">Jesogammarus</tp:taxon-name-part> <tp:taxon-name-part taxon-name-part-type="species">suwaensis</tp:taxon-name-part></tp:taxon-name></italic></td><td rowspan="1" colspan="1">G88</td><td rowspan="1" colspan="1">Lake Suwa, Nagano Prefecture, Japan</td><td rowspan="1" colspan="1">LC052247</td><td rowspan="1" colspan="1">LC052268</td><td rowspan="1" colspan="1">this study</td></tr><tr><td rowspan="1" colspan="1"><italic><tp:taxon-name><tp:taxon-name-part taxon-name-part-type="genus">Jesogammarus</tp:taxon-name-part> <tp:taxon-name-part taxon-name-part-type="species">suwaensis</tp:taxon-name-part></tp:taxon-name></italic></td><td rowspan="1" colspan="1">G89</td><td rowspan="1" colspan="1">Lake Suwa, Nagano Prefecture, Japan</td><td rowspan="1" colspan="1">LC052248</td><td rowspan="1" colspan="1">LC052269</td><td rowspan="1" colspan="1">this study</td></tr><tr><td rowspan="1" colspan="1"><italic><tp:taxon-name><tp:taxon-name-part taxon-name-part-type="genus">Spasskogammarus</tp:taxon-name-part> <tp:taxon-name-part taxon-name-part-type="species">spasskii</tp:taxon-name-part></tp:taxon-name></italic></td><td rowspan="1" colspan="1">G35</td><td rowspan="1" colspan="1">Akkeshi, Hokkaido, Japan</td><td rowspan="1" colspan="1">LC052249</td><td rowspan="1" colspan="1">LC052270</td><td rowspan="1" colspan="1">this study</td></tr></tbody></table></table-wrap></tp:treatment-sec></tp:taxon-treatment>
